# Supplementary material for: Alteration in Fetal Cardiac Function at Mid-Gestation Among Pregnancies Subsequently Complicated by Preeclampsia, Fetal Growth Restriction and Gestational Diabetes Mellitus: A Literature Review
Source: J Clin Med. 2026 Feb 28;15(5):1845. doi: 10.3390/jcm15051845 (PMC12985935; doi:10.3390/jcm15051845)
Supplement: Supplementary file 1 [file jcm-15-01845-s001.zip]

Archive with 1 entries (1 files):
- jcm-4085400-supplementary.docx
